# Supplementary material for: Single-cell profiling reveals a shared proinflammatory macrophage signature across multiple organs in myopia
Source: Cell Discov. 2025 Dec 2;11:97. doi: 10.1038/s41421-025-00835-8 (PMC12672714; doi:10.1038/s41421-025-00835-8)
Supplement: Supplementary file 2 — Supplementary Data S1 [file 41421_2025_835_MOESM2_ESM.xlsx]

## Sheet: Fig.6c
	Li
		CD68+			CD68+Car1+			CD68+HIF1α+
		Control	Myopia		Control	Myopia		Control	Myopia
		3.31	22		0.97645	12.056		0.226404	7.304
		3.47	14.1		1.95014	9.3342		0.216875	1.41
		7.43	28.9		3.84874	20.5479		0.79501	4.5084
	Mean	4.737	21.67		2.258	13.98		0.4128	4.407
	SD	2.334	7.406		1.461	5.849		0.3311	2.948

## Sheet: Fig.6d
	Liver
		CD68+			CD68+Car1+			CD68+HIF1α+
		Control	Myopia		Control	Myopia		Control	Myopia
		15.1	23.4		14.0883	22.2768		2.7935	9.1026
		13.6	30.8		11.2608	27.3504		1.972	17.8024
		12.8	30.5		11.1104	28.4565		2.8032	27.084
	Mean	13.83	28.23		12.15	26.03		2.523	18
	SD	1.168	4.188		1.678	3.295		0.4771	8.992

## Sheet: Fig.6e
	Kidney
		CD68+			CD68+Car1+			CD68+HIF1α+
		Control	Myopia		Control	Myopia		Control	Myopia
		46.8	71.2		39.4992	67.0704		13.8996	24.564
		36	69.7		33.732	60.8481		14.868	22.6525
		38.9	64.7		33.6485	56.5478		14.5097	15.8515
		47.4	56.8		45.1722	49.7		14.7888	15.3928
	Mean	42.28	65.6		38.01	58.54		14.52	19.62
	SD	5.701	6.492		5.503	7.308		0.4391	4.68

## Sheet: Fig.7b
	Baseline			4-week
	Normal saline	Salidroside		Normal saline	Salidroside
	1.7	1.59		-1.24	0.1
	1	1.2		-1.58	1.25
	0.06	1.27		-1.76	0.42
	0.7	0.43		-1.06	1.27
	0.62	0.58		-1.89	0.28
Mean	0.816	1.014		-1.506	0.664
SD	0.5997	0.4902		0.349	0.5558

## Sheet: Fig.7c
	Large intestine	CD68+			CD68+Car1+			CD68+HIF1α+
		Normal saline	Salidroside		Normal saline	Salidroside		Normal saline	Salidroside
		12.9	6.75		9.0042	1.4715		3.7152	0.96525
		10.5	6.69		3.381	2.21439		2.814	1.13061
		9.48	8.28		5.10024	4.0158		2.73972	2.13624
	Mean	10.96	7.24		5.828	2.567		3.09	1.411
	SD	1.756	0.9012		2.881	1.308		0.543	0.6338

## Sheet: Fig.7d
	Liver	CD68+			CD68+Car1+			CD68+HIF1α+
		Normal saline	Salidroside		Normal saline	Salidroside		Normal saline	Salidroside
		37.5	16.2		36.2625	9.8496		15.45	1.16802
		34.2	27.1		30.1644	25.5824		7.866	4.1734
		47.7	23.6		31.7205	14.6084		16.8381	3.8232
	Mean	39.8	22.3		32.72	16.68		13.38	3.055
	SD	7.038	5.565		3.169	8.068		4.829	1.643

## Sheet: Fig.7e
	Kidney	CD68+			CD68+Car1+			CD68+HIF1α+
		Normal saline	Salidroside		Normal saline	Salidroside		Normal saline	Salidroside
		82.4	73.7		61.5632	46.7995		4.17688	3.59656
		76.2	76.1		66.5226	36.2997		17.6784	2.41998
		78.1	79.2		53.0299	42.372		10.8559	1.8216
	Mean	78.9	76.33		60.37	41.82		10.9	2.613
	SD	3.176	2.757		6.825	5.271		6.751	0.903

## Sheet: Fig.8b
Human
	CD68+			CD68+Car1+			CD68+HIF1α+			CD68+ROS+
	Control	Myopia		Control	Myopia		Control	Myopia		Control	Myopia
	7.09	32.7		7.04746	24.7866		3.6685	16.8405		0.0116	17.8215
	9.02	17.8		8.93882	14.3468		2.03483	7.4582		0.048212	6.8886
	9.66	12.8		9.62136	12.5696		3.04876	4.032		0.204754	1.26848
	12	12.9		11.916	12.5517		3.2361	3.7932		0.112056	2.6051
Mean	9.443	19.05		9.381	16.06		2.997	8.031		0.09416	7.146
SD	2.025	9.395		2.01	5.876		0.692	6.107		0.08461	7.51

## Sheet: Fig. 8d
qPCR			Control		Mean		Hypoxia		Mean	P value
	hif-1α	1.12929	1.07671	0.822426	1.009	4.98577	4.6749	4.17497	4.612	0.000145
	tnf-α	1.19139	1.06045	0.79151	1.014	8.97388	10.2791	9.79768	9.684	2.7e-05
	nos2	1.07651	1.10076	0.843896	1.007	1.50532	2.04615	2.17034	1.907	0.014942
	glut1	1.02899	0.919282	1.05716	1.002	1.90716	2.44541	2.09412	2.149	0.002163
	hk2	0.904762	1.04717	1.05547	1.002	2.94945	2.55511	2.23486	2.58	0.001754
	pkm	1.04041	0.935873	1.02702	1.001	1.39495	1.69451	1.90361	1.664	0.011819

## Sheet: Fig S5a
CD68+	2w-Large intestine		4w-Large intestine		6w-Large intestine			2w-Liver		4w-Liver		6w-Liver			2w-Kidney		4w-Kidney		6w-Kidney
	Control	Myopia	Control	Myopia	Control	Myopia		Control	Myopia	Control	Myopia	Control	Myopia		Control	Myopia	Control	Myopia	Control	Myopia
	3.8	5.99	4.16	7.02	4.98	15.6		20.1	24.6	32.4	40.7	21.9	37.3		60.1	50.6	76.3	75.9	71.3	80.4
	5.01	4.97	4.97	9.48	6.05	10		23.4	26.1	35.6	40.4	18.6	54		57.4	46.5	76.6	75.9	62.6	78.1
	4.32	6.72	6.21	8.24	3.93	17		23.2	23	34.7	38.9	34.1	38.3		50	55.7	76.7	73.1	75.8	76.2
Correlation
	Refraction	Intestine	Liver	Kidney
	-3.26	1.22196	2.6331	24.035
	-4.3	1.09837	2.925	27.342
	-5.2	1.00128	2.5752	34.1441
	-6.1	2.6325	14.0822	39.468
	-7	5.10024	15.15	40.1511
	-5.6	4.4908	12.2146	36.0383
	-7.9	9.126	14.0822	45.426
	-10	8.0964	15.15	66.5226
	-7.7	8.874	12.2146	53.0299
	R2	0.7524	0.6469	0.943

[truncated: 7 more sheets: Fig S5b, Fig S5c, Fig S6a, Fig S6b,  Fig. S7a, Fig. S7b, Fig S8c]
